# Supplementary material for: Impact and Value of Hospital Antibiotic Stewardship: Retrospective Pre-COVID-19-Pandemic Analysis
Source: J Clin Med. 2022 Jul 29;11(15):4412. doi: 10.3390/jcm11154412 (PMC9369048; doi:10.3390/jcm11154412)
Supplement: Supplementary file 1 [file jcm-11-04412-s001.zip]

Archive with 1 entries (1 files):
- jcm-1792219-supplementary.pdf
